# Supplementary material for: Precise mapping of the transcription start sites of human microRNAs using DROSHA knockout cells
Source: BMC Genomics. 2016 Nov 11;17:908. doi: 10.1186/s12864-016-3252-7 (PMC5106785; doi:10.1186/s12864-016-3252-7)
Supplement: Additional file 4: — List of pri-miRNAs analyzed in this study. From the list of authentic miRNAs, which were established previously [20], the list of pri-miRNAs was generated based on the genomic locations of mature miRNAs. The pri-miRNAs were divided into two groups (A and B) depending on their overlap with protein-coding genes. By inspecting the RNA-seq data, the signal intensity was annotated as either ‘High’, ‘Low’, or ‘No’ (see Methods). (A) For intergenic pri-miRNAs with no overlap with protein-coding genes, the enrichment of RNA signals in the DROSHA knockout cells, compared to those in wild-type cells, was determined. Thirty-four pri-miRNAs that met our criteria are shown with bold letters. For the clustered miRNAs among the pri-miRNAs analyzed by RACE, the evidence of co-transcription was indicated with citations for 11 out of 20 clustered miRNAs. For six pri-miRNAs, we identified the expressed sequence tags (ESTs) with sequences spanning all miRNA members of each cluster and included the GenBank IDs of representative ESTs. For the remaining 3 miRNA clusters, we performed PCR experiments to confirm that the transcripts spanning all miRNA members are increased in the cDNA made from DROSHA knockout cells compared to that from wild-type cells. We included the results into Additional file 5. (B) For intronic miRNAs, which reside inside the introns of protein-coding genes, the accumulation of RNA signals at the miRNA-containing intron in the DROSHA knockout cells, compared to that in wild-type cells, was determined. (XLSX 17 kb) [file 12864_2016_3252_MOESM4_ESM.xlsx]

## Sheet: Table
Additional File 4. List of pri-miRNAs analyzed in this study (only authentic miRNAs)
miRNA cluster (175 pri-miRNAs)	RNA signal in HCT116	Overlap with protein coding gene	RNA signal change at DROSHA knockout compared to wild-type	5' RACE tested	Evidence of co-expression of clustered miRNAs
A. Intergenic miRNAs with no overlap with protein coding genes
let-7a-1~let-7f-1~let-7d	High	No	Highly enriched	Completed	J Biol Chem 286:39703
let-7a-3~let-7b	High	No	Highly enriched	Completed	Mol. BioSyst 12:110
let-7i	High	No	Highly enriched	Completed	Monocistronic
mir-10b	High	No	Highly enriched	Completed	Monocistronic
mir-15a~16-1	High	No	Highly enriched	Completed	Mol. BioSyst 12:110
mir-17~18a~19a~20a~19b-1~92a-1	High	No	Highly enriched	Completed	EMBO J 21:4663
mir-22	High	No	Highly enriched	Completed	Monocistronic
mir-23a~27a~24-2	High	No	Highly enriched	Completed	EMBO J 21:4663
mir-29b-1~29a	High	No	Highly enriched	Completed	J Cell Biochem 110:1155
mir-29b-2~29c	High	No	Highly enriched	Completed	Nat Genet 40:43
mir-30d~30b	High	No	Highly enriched	Completed	Additional File 5
mir-31	High	No	Highly enriched	Completed	Monocistronic
mir-34a	High	No	Highly enriched	Completed	Monocistronic
mir-100~let-7a-2~125b-1	High	No	Highly enriched	Completed	AK091713(cDNA), AK311309(cDNA), AB485962(EST), BG026081(EST), DA020954(EST)
mir-101-1	High	No	Highly enriched	Completed	Monocistronic
mir-130a	High	No	Highly enriched	Completed	Monocistronic
mir-135b	High	No	Highly enriched	Completed	Monocistronic
mir-181a-1~181b-1	High	No	Highly enriched	Completed	BX355821(EST), DA528985(EST)
mir-181a-2~181b-2	High	No	Highly enriched	Completed	AB593023(cDNA), BM716898(EST), BU738484(EST), EL947414(EST)
mir-183~96~182	High	No	Highly enriched	Completed	Breast Cancer Res 16:473
mir-191~425	High	No	Highly enriched	Completed	AK093204(cDNA), AK093294(cDNA), AK308273(cDNA), AX747989(cDNA), AX748037(cDNA)
mir-193b~365a	High	No	Highly enriched	Completed	Nat Cell Biol 13:958
mir-196a-1	High	No	Highly enriched	Completed	Monocistronic
mir-200b~200a~429	High	No	Highly enriched	Completed	Additional File 5
mir-200c~141	High	No	Highly enriched	Completed	AA863389(EST), AI695443(EST), BM855863(EST), BQ370636(EST), BX094730(EST)
mir-222~221	High	No	Highly enriched	Completed	BMC Cancer 13:364
mir-301b~130b	High	No	Highly enriched	Completed	Additional File 5
mir-374a~374b~421	High	No	Highly enriched	Completed	AK311345(cDNA), CN412172(EST)
mir-424~503~542	High	No	Highly enriched	Completed	Leukemia 24:460
mir-210	High	No	Highly enriched	RACE failed (complex gene structure?)
mir-331	High	No	Highly enriched	RACE failed (extension to upstream gene?)
mir-21	High	No	Slightly enriched
mir-196b	High	No	Slightly enriched
mir-769	High	No	Slightly enriched
mir-9-2	Low	No	Slightly enriched
mir-92b	Low	No	Slightly enriched
mir-142	Low	No	Slightly enriched
mir-154~377~410	Low	No	Slightly enriched
mir-181c~181d	Low	No	Slightly enriched
mir-193a~365b	Low	No	Slightly enriched
mir-199a-2~214	Low	No	Slightly enriched
mir-324	Low	No	Slightly enriched
mir-376c~376a-2~376b~376a-1	Low	No	Slightly enriched
mir-379~411~323a~494~495	Low	No	Slightly enriched
mir-381~382~134~485~323b	Low	No	Slightly enriched
mir-9-1	Low	No	No
mir-143~145	Low	No	No
mir-148a	Low	No	No
mir-197	Low	No	No
mir-328	Low	No	No
mir-675	Low	No	No
mir-320a	5' capped miRNA	No	No
mir-320b-1	5' capped miRNA	No	No
mir-1-1~133a-2	No	No	N/A
mir-1-2~133a-1	No	No	N/A
mir-7-2	No	No	N/A
mir-7-3	No	No	N/A
mir-9-3	No	No	N/A
mir-30a~30c-2	No	No	N/A
mir-34b~34c	No	No	N/A
mir-99a~let-7c~125b-2	No	No	N/A
mir-106a~18b~20b~19b-2~92a-2~363	No	No	N/A
mir-122	No	No	N/A
mir-124-1	No	No	N/A
mir-124-2	No	No	N/A
mir-124-3	No	No	N/A
mir-128-2	No	No	N/A
mir-129-1	No	No	N/A
mir-129-2	No	No	N/A
mir-135a-1	No	No	N/A
mir-135a-2	No	No	N/A
mir-137	No	No	N/A
mir-138-1	No	No	N/A
mir-138-2	No	No	N/A
mir-144~451a	No	No	N/A
mir-146a	No	No	N/A
mir-146b	No	No	N/A
mir-150	No	No	N/A
mir-151b	No	No	N/A
mir-155	No	No	N/A
mir-184	No	No	N/A
mir-187	No	No	N/A
mir-190b	No	No	N/A
mir-194-1~215	No	No	N/A
mir-194-2~192	No	No	N/A
mir-196a-2	No	No	N/A
mir-199a-1	No	No	N/A
mir-199b	No	No	N/A
mir-205	No	No	N/A
mir-206~133b	No	No	N/A
mir-212~132	No	No	N/A
mir-216b~216a~217	No	No	N/A
mir-218-2	No	No	N/A
mir-223	No	No	N/A
mir-302b~302c~302a~302d~367	No	No	N/A
mir-345	No	No	N/A
mir-370	No	No	N/A
mir-371a~372~373	No	No	N/A
mir-375	No	No	N/A
mir-493~337~433~127~136	No	No	N/A
mir-497~195	No	No	N/A
mir-498	No	No	N/A
mir-1323	No	No	N/A
B. miRNAs with overlap with protein coding genes
let-7g	High	Intron	Accumulation of miR-intron
mir-7-1	High	Intron	Accumulation of miR-intron
mir-10a	High	Intron	Accumulation of miR-intron
mir-15b~16-2	High	Intron	Accumulation of miR-intron
mir-23b~27b~24-1	High	Intron	Accumulation of miR-intron
mir-26a-1	High	Intron	Accumulation of miR-intron
mir-26a-2	High	Intron	Accumulation of miR-intron
mir-26b	High	Intron	Accumulation of miR-intron
mir-103a-2	High	Intron	Accumulation of miR-intron
mir-106b~93~25	High	Intron	Accumulation of miR-intron
mir-126	High	Intron	Accumulation of miR-intron
mir-139	High	Intron	Accumulation of miR-intron
mir-149	High	Intron	Accumulation of miR-intron
mir-151a	High	Intron	Accumulation of miR-intron
mir-185	High	Intron	Accumulation of miR-intron
mir-190a	High	Intron	Accumulation of miR-intron
mir-218-1	High	Intron	Accumulation of miR-intron
mir-301a~454	High	Intron	Accumulation of miR-intron
mir-342	High	Intron	Accumulation of miR-intron
mir-361	High	Intron	Accumulation of miR-intron
mir-423	High	Intron	Accumulation of miR-intron
mir-452~224	High	Intron	Accumulation of miR-intron
mir-483	High	Intron	Accumulation of miR-intron
mir-491	High	Intron	Accumulation of miR-intron
mir-574	High	Intron	Accumulation of miR-intron
mir-30e~30c-1	Low	Intron	Accumulation of miR-intron
mir-340	Low	Intron	Accumulation of miR-intron
mir-449c~449b~449a	Low	Intron	Accumulation of miR-intron
mir-584	Low	Intron	Accumulation of miR-intron
mir-1307	Low	Intron	Accumulation of miR-intron
mir-320b-2	5' capped miRNA	Intron	No
let-7f-2~98	High	Intron	No
mir-32	High	Intron	No
mir-33a	High	Intron	No
mir-128-1	High	Intron	No
mir-153-2	High	Intron	No
mir-335	High	Intron	No
mir-532~188	High	Intron	No
mir-23c	Low	Intron	No
mir-28	Low	Intron	No
mir-33b	Low	Intron	No
mir-95	Low	Intron	No
mir-101-2	Low	Intron	No
mir-103a-1	Low	Intron	No
mir-107	Low	Intron	No
mir-148b	Low	Intron	No
mir-186	Low	Intron	No
mir-326	Low	Intron	No
mir-330	Low	Intron	No
mir-338	Low	Intron	No
mir-339	Low	Intron	No
mir-346	Low	Intron	No
mir-378a	Low	Intron	No
mir-489	Low	Intron	No
mir-499a	Low	Intron	No
mir-582	Low	Intron	No
mir-605	Low	Intron	No
mir-629	Low	Intron	No
mir-744	Low	Intron	No
mir-105-2~105-1	No	Intron	No
mir-140	No	Intron	No
mir-152	No	Intron	No
mir-153-1	No	Intron	No
mir-204	No	Intron	No
mir-211	No	Intron	No
mir-383	No	Intron	No
mir-488	No	Intron	No
mir-598	No	Intron	No
mir-708	No	Intron	No
mir-874	No	Intron	No
mir-484	5' capped miRNA	Exon	No
mir-99b~let-7e~125a	High	(Excluded from the analysis) Intronic or Intergenic depending on the isoforms of host gene
