# Supplementary material for: Precise mapping of the transcription start sites of human microRNAs using DROSHA knockout cells
Source: BMC Genomics. 2016 Nov 11;17:908. doi: 10.1186/s12864-016-3252-7 (PMC5106785; doi:10.1186/s12864-016-3252-7)
Supplement: Additional file 7: — List of transcription factors that may regulate the transcription of pri-miRNAs. Using the ChIP-seq data of 161 transcription factors produced by the ENCODE project [21], the binding region of each transcription factor was compared with the promoter regions of miRNAs. The transcription factors with binding sites in the promoters of miRNAs are summarized. (XLSX 15 kb) [file 12864_2016_3252_MOESM7_ESM.xlsx]

## Sheet: miRNA_TF
Additional File 7. List of transcription factors which may regulate the transcription of pri-miRNAs
Pri-miRNA	Transcription factors
let-7a-1~let-7f-1~let-7d	ARID3A,ATF1,ATF2,ATF3,BACH1,BCL11A,BCLAF1,BHLHE40,BRCA1,CBX3,CCNT2,CEBPB,CEBPD,CHD1,CHD2,CREB1,CTCF,CTCFL,E2F1,E2F4,E2F6,EBF1,EGR1,ELF1,ELK1,ELK4,EP300,ESR1,ETS1,FOS,FOXP2,GABPA,GTF2B,GTF2F1,HDAC2,HMGN3,HNF4G,IRF1,IRF3,JUN,JUND,KDM5B,MAX,MAZ,MBD4,MXI1,MYBL2,MYC,NFYA,NFYB,NR2F2,NR3C1,PAX5,PBX3,PHF8,POLR2A,POU2F2,RAD21,RBBP5,RCOR1,RELA,REST,RFX5,RUNX3,RXRA,SAP30,SETDB1,SIN3A,SIN3AK20,SMARCB1,SMC3,S…
let-7a-3~let-7b	CCNT2,CEBPB,CHD2,E2F4,E2F6,EGR1,ELF1,ELK1,ELK4,EP300,ESR1,FOXP2,GABPA,GATA2,IRF1,KDM5B,MAX,MAZ,MYC,NR3C1,PHF8,POLR2A,RCOR1,REST,SAP30,SIN3AK20,SMC3,STAT3,STAT5A,TAF1,TBP,TCF12,TCF7L2,TEAD4,UBTF,YY1,ZBTB7A
let-7i	ATF2,ATF3,BATF,BCL3,BHLHE40,CBX3,CCNT2,CEBPB,CHD1,CHD2,CREB1,CTBP2,CTCF,CTCFL,E2F1,E2F4,E2F6,EBF1,EGR1,ELF1,ELK1,ELK4,EP300,ETS1,FOSL2,FOXA1,FOXA2,FOXP2,GABPA,GTF2B,GTF2F1,HDAC2,HMGN3,IRF1,JUN,JUND,KAP1,KDM5B,MAFK,MAX,MAZ,MEF2A,MTA3,MXI1,MYBL2,MYC,NANOG,NFATC1,NFIC,NR3C1,NRF1,PAX5,PHF8,PML,POLR2A,POU2F2,RAD21,RBBP5,RCOR1,RELA,REST,RUNX3,RXRA,SETDB1,SIN3A,SIN3AK20,SMARCB1,SMC3,SP4,SPI1,SRF,STAT1,S…
miR-100~let-7a-2~125b-1	CEBPB,CTCF,FOS,FOXA1,FOXP2,GATA2,GATA3,POLR2A,RAD21,REST,SIN3AK20,SMC3,TAF1,TCF7L2,TEAD4,YY1,ZNF143,ZNF263
miR-101-1	ATF3,BACH1,CCNT2,CEBPB,CHD1,CREB1,CTCF,E2F1,E2F6,EGR1,ELF1,EP300,ETS1,FOXA1,FOXA2,FOXP2,GABPA,GATA1,GTF2F1,HDAC1,HDAC2,HMGN3,IRF1,KDM5B,MAX,MAZ,MXI1,MYC,NR2F2,PHF8,PML,POLR2A,PRDM1,RBBP5,REST,RUNX3,SAP30,SIN3A,SIN3AK20,SMARCB1,STAT2,TAF1,TBP,TCF12,TCF7L2,TEAD4,TFAP2A,TFAP2C,UBTF,USF1,USF2,YY1,ZBTB7A,ZNF263
miR-10b	CEBPB,CTBP2,CTCF,EBF1,EP300,EZH2,FOXP2,IRF1,MAX,POLR2A,RAD21,REST,SMC3,SUZ12,TAF1,TCF12,TCF7L2,USF1,USF2,YY1,ZNF263
miR-130a	CHD1,CHD2,CTCF,E2F4,EGR1,EP300,GTF2F1,MAX,NFYB,POLR2A,RAD21,RBBP5,REST,SIN3A,SP1,SP4,TAF1,TAF7,TBP,TEAD4,YY1,ZBTB7A
miR-135b	BACH1,CHD1,CHD2,CTCF,EGR1,ELF1,EP300,FOS,FOSL2,GABPA,HNF4A,JUND,KDM5B,MAFK,MAX,MAZ,NANOG,NFYB,PHF8,POLR2A,RBBP5,SIN3A,SIN3AK20,SP1,SPI1,STAT3,TAF1,TAF7,TBP,TCF7L2,TEAD4,YY1,ZBTB7A
miR-15a~16-1	ATF3,BACH1,BHLHE40,CCNT2,CEBPB,CEBPD,CTBP2,CTCF,E2F1,E2F6,EBF1,EGR1,ELF1,EP300,EZH2,FOXA1,FOXA2,FOXP2,HDAC2,HNF4G,JUND,MAFF,MAFK,MAX,MAZ,MXI1,MYC,NR3C1,PAX5,PHF8,POLR2A,RAD21,RBBP5,SIN3A,SMC3,SPI1,SUZ12,TAF1,TBP,TFAP2C,UBTF,USF1,USF2,ZBTB7A,ZNF263
miR-17~18a~19a~20a~19b-1~92a-1	BACH1,BATF,BHLHE40,CEBPD,CHD1,CHD2,E2F1,E2F4,E2F6,EBF1,EGR1,ELF1,ELK1,ELK4,ETS1,EZH2,FOXA1,FOXA2,GTF2F1,JUND,KAP1,MAX,MAZ,MBD4,MXI1,MYC,NFIC,NFYB,NRF1,PBX3,PML,POLR2A,POU2F2,RBBP5,RELA,REST,RFX5,RUNX3,SETDB1,SIN3A,SIN3AK20,SMARCB1,SP1,TAF1,TAF7,TBL1XR1,TBP,TCF12,TCF3,TCF7L2,TFAP2A,TFAP2C,YY1,ZBTB7A
miR-181a-1~181b-1	CHD2,EP300,ESR1,FOS,FOXA1,GATA3,JUN,KAP1,MAX,MTA3,MXI1,MYC,NFYA,NFYB,PBX3,PML,POLR2A,POU2F2,RAD21,RELA,RUNX3,SETDB1,SIN3AK20,SP1,TAF1,TBP,USF1,USF2,WRNIP1,YY1,ZNF217
miR-181a-2~181b-2	ATF2,BCL3,BHLHE40,CEBPB,CHD1,CHD2,CREB1,E2F1,EBF1,EP300,FOS,FOSL2,FOXM1,GATA3,GTF2F1,JUND,KAP1,KDM5B,MAFK,MAX,MTA3,MXI1,MYC,NFIC,NFYA,NFYB,PAX5,PBX3,PML,POLR2A,POU2F2,PRDM1,RCOR1,RELA,REST,RFX5,SIN3AK20,SMARCC2,SP1,STAT1,STAT5A,TAF1,TBP,TCF12,TCF3,TCF7L2,USF1,USF2,WRNIP1,YY1,ZBTB33,ZNF263
miR-183~96~182	CTBP2,CTCF,EGR1,ELF1,ETS1,EZH2,HDAC1,HDAC2,HMGN3,MAX,MAZ,PHF8,POLR2A,RBBP5,SAP30,SETDB1,SMARCA4,SMARCC1,SUZ12,TAF1,TBP,TFAP2A,UBTF,USF1,USF2,ZBTB33,ZBTB7A
miR-191~425	ATF1,ATF2,ATF3,BACH1,BCL3,BCLAF1,BHLHE40,BRCA1,CBX3,CCNT2,CEBPD,CHD1,CHD2,CREB1,CTCF,CTCFL,E2F1,E2F4,E2F6,EBF1,EGR1,ELF1,ELK1,EP300,ETS1,FOSL2,FOXM1,GABPA,GATA2,GTF2B,GTF2F1,HDAC1,HDAC2,HMGN3,IRF1,IRF4,JUNB,JUND,KAP1,KDM5A,KDM5B,MAX,MAZ,MTA3,MXI1,MYBL2,MYC,NANOG,NFATC1,NFIC,NFYA,NFYB,NRF1,PAX5,PBX3,PHF8,PML,POLR2A,POU2F2,RAD21,RBBP5,RCOR1,RDBP,RELA,REST,RFX5,RUNX3,RXRA,SAP30,SIN3A,SIN3AK20,SIX5,S…
miR-193b~365a	ARID3A,BACH1,BHLHE40,CEBPB,CHD2,CREB1,CTCF,E2F1,E2F6,EBF1,EGR1,ELF1,EP300,EZH2,FOS,FOSL1,FOSL2,FOXA1,GTF2F1,HDAC1,HDAC2,IRF4,JUND,MAX,MAZ,MXI1,MYC,NFYB,NR3C1,PAX5,POLR2A,RAD21,RBBP5,RCOR1,RELA,RFX5,RUNX3,SAP30,SIN3A,SIN3AK20,SMC3,SRF,STAT1,TAF1,TBP,TCF12,TEAD4,UBTF,USF1,USF2,YY1,ZBTB7A,ZKSCAN1,ZNF143,ZNF263
miR-196a-1	CHD1,CREB1,CTBP2,E2F1,E2F6,EGR1,ELF1,EZH2,GABPA,HMGN3,IRF1,MAX,MAZ,POLR2A,RCOR1,REST,SIN3AK20,SUZ12,TCF7L2,TEAD4,YY1,ZBTB7A,ZNF143,ZNF263,ZZZ3
miR-200b~200a~429	BHLHE40,CBX3,CCNT2,CHD1,CTBP2,E2F1,E2F4,E2F6,EGR1,ELF1,EP300,ESR1,GABPA,HMGN3,IRF1,JUND,KDM5B,MAX,MAZ,MYC,PHF8,PML,POLR2A,POU2F2,RBBP5,RCOR1,REST,SIN3A,SPI1,STAT1,STAT5A,TAF1,TBP,TFAP2C,UBTF,YY1,ZBTB7A,ZNF143
miR-200c~141	ATF2,BACH1,BATF,BCL11A,BCL3,BCLAF1,BHLHE40,BRCA1,CEBPB,CEBPD,CHD1,CHD2,CTBP2,CTCF,CTCFL,E2F1,E2F4,E2F6,EBF1,EGR1,ELF1,ELK1,ELK4,EP300,ETS1,FOS,FOSL2,FOXM1,GABPA,GATA1,GATA2,GATA3,GTF2F1,GTF3C2,HDAC2,JUN,JUND,KAP1,KDM5B,MAFF,MAFK,MAX,MAZ,MTA3,MXI1,MYC,NFATC1,NFE2,PAX5,PBX3,PHF8,PML,POLR2A,POU2F2,RAD21,RBBP5,RELA,SIN3A,SIN3AK20,SMC3,SP1,SP4,SRF,STAT3,TAF1,TBP,TCF12,TCF7L2,TFAP2A,TFAP2C,UBTF,USF2,YY…
miR-22	ARID3A,ATF1,ATF3,BACH1,BHLHE40,BRCA1,CCNT2,CEBPB,CHD1,CHD2,CTCF,E2F1,E2F4,E2F6,EBF1,EGR1,ELF1,ELK1,ELK4,EP300,ESR1,ETS1,FOS,FOSL2,FOXM1,FOXP2,GABPA,GATA1,GATA2,HDAC1,HDAC2,HNF4A,HNF4G,IRF1,IRF3,JUN,JUND,KAP1,KDM5B,MAFF,MAFK,MAX,MAZ,MTA3,MXI1,MYBL2,MYC,NFE2,NFIC,NFYA,NFYB,NR2F2,NR3C1,NRF1,PAX5,PBX3,PHF8,PML,POLR2A,POU2F2,PRDM1,RAD21,RBBP5,RCOR1,RELA,REST,RFX5,RUNX3,RXRA,SAP30,SIN3A,SIN3AK20,SIX5,S…
miR-222~221	BACH1,CEBPB,CHD2,E2F1,E2F4,E2F6,ELK4,EP300,FOS,GABPA,MAX,MAZ,MYC,POLR2A,SIN3AK20,SMARCB1,SMC3,STAT3,TAF1,TFAP2A,TFAP2C
miR-23a~27a~24-2	ATF3,BHLHE40,CCNT2,CEBPD,CHD1,CHD2,CREB1,CTCF,CTCFL,E2F1,E2F4,E2F6,EBF1,EGR1,ELF1,ESR1,EZH2,GTF2B,GTF2F1,HDAC1,HMGN3,IRF1,KDM5B,MAX,MAZ,MXI1,MYC,NR3C1,PAX5,PHF8,POLR2A,POU2F2,RAD21,RBBP5,RCOR1,RELA,REST,SAP30,SIN3A,SIN3AK20,SP1,STAT1,STAT3,TAF1,TBL1XR1,TBP,TCF12,TCF3,TCF7L2,TFAP2A,TFAP2C,USF1,USF2,YY1,ZBTB7A
miR-29b-1~29a	ATF2,BACH1,BCL11A,BHLHE40,BRCA1,CCNT2,CEBPB,CHD2,EBF1,EGR1,ELF1,EP300,ETS1,FOS,FOSL2,FOXM1,FOXP2,GABPA,GTF2F1,HMGN3,JUN,JUND,KDM5B,MAFF,MAFK,MAX,MAZ,MEF2A,MEF2C,MXI1,MYC,NFE2,NFYB,NR2F2,NR3C1,PAX5,PHF8,PML,POLR2A,POU2F2,RAD21,RBBP5,RCOR1,REST,RUNX3,SAP30,SIN3A,SIN3AK20,SMARCB1,SMC3,SP1,SPI1,STAT1,STAT3,STAT5A,TAF1,TBL1XR1,TBP,TCF12,TCF3,TCF7L2,TEAD4,TFAP2A,TFAP2C,TRIM28,UBTF,USF1,WRNIP1,YY1,ZBTB7…
miR-29b-2~29c	ATF3,BACH1,BCL3,BCLAF1,CCNT2,CEBPB,CHD1,CREB1,CTBP2,CTCF,CTCFL,E2F1,E2F4,E2F6,EBF1,EGR1,ELF1,ELK1,EP300,ETS1,FOS,FOXA1,FOXP2,GATA3,HDAC1,HDAC2,HMGN3,JUND,MAX,MAZ,MEF2A,MXI1,MYC,NR3C1,NRF1,PAX5,PHF8,POLR2A,POU2F2,RAD21,RBBP5,RCOR1,RELA,REST,SAP30,SIN3A,SIN3AK20,SMARCB1,SMC3,STAT1,STAT3,TAF1,TBL1XR1,TBP,TCF12,TFAP2A,TFAP2C,UBTF,YY1,ZBTB7A,ZKSCAN1,ZNF143
miR-301b~130b	ARID3A,ATF3,BACH1,BCLAF1,CEBPB,CHD1,CHD2,CTCF,CTCFL,E2F1,E2F4,E2F6,EGR1,ELF1,EP300,ETS1,FOS,FOSL1,GABPA,GATA2,GTF2F1,HDAC1,HDAC2,HDAC6,JUNB,JUND,KDM5B,MAFF,MAFK,MAX,MAZ,MEF2C,MXI1,MYBL2,MYC,NFYA,NFYB,NRF1,PHF8,POLR2A,POU5F1,RBBP5,RCOR1,RELA,REST,RFX5,SAP30,SETDB1,SIN3A,SIN3AK20,SMC3,SP1,SP2,SPI1,TAF1,TAF7,TBL1XR1,TBP,USF1,YY1,ZBTB7A,ZNF143
miR-30d~30b	ARID3A,ATF1,ATF2,ATF3,BACH1,BHLHE40,BRCA1,CBX3,CCNT2,CHD1,CHD2,CREB1,CTCF,CTCFL,E2F1,E2F4,E2F6,EBF1,EGR1,ELF1,ELK1,ELK4,EP300,ETS1,FOS,FOXA1,FOXM1,FOXP2,GABPA,GATA3,GTF2F1,HDAC2,HMGN3,IRF1,JUN,JUNB,JUND,KDM5B,MAX,MAZ,MTA3,MXI1,MYBL2,MYC,NFIC,NFYA,NFYB,NR2F2,NR3C1,NRF1,PAX5,PHF8,PML,POLR2A,POU2F2,RAD21,RBBP5,RCOR1,RELA,REST,RFX5,RUNX3,SIN3A,SIN3AK20,SIRT6,SMARCB1,SP1,SPI1,SREBP1,STAT3,TAF1,TBL1XR1…
miR-31	ATF3,BACH1,BCL3,CEBPB,CHD2,EP300,ETS1,FOS,FOSL2,GABPA,GATA2,GTF2F1,JUN,JUND,MAFF,MAFK,MAX,MXI1,MYC,NFYA,NFYB,NR3C1,POLR2A,RAD21,RCOR1,RFX5,SIN3AK20,SIX5,SMARCC1,SMC3,STAT1,STAT3,TAF1,TBP,TCF12,TCF7L2,TEAD4,TFAP2A,TFAP2C,USF1,USF2,YY1,ZBTB33
miR-34a	BCL3,BHLHE40,CHD1,CHD2,CREB1,CTBP2,CTCF,E2F4,EBF1,EGR1,ELF1,EP300,FOSL1,HDAC2,MAZ,MXI1,MYBL2,MYC,NFIC,NR3C1,NRF1,POLR2A,RAD21,RELA,REST,SIN3A,SIN3AK20,SREBP1,TAF1,TBL1XR1,TBP,TCF7L2,YY1,ZBTB7A,ZNF143
miR-374a~374b~421	BRCA1,CEBPB,CHD1,CHD2,CREB1,CTCF,CTCFL,E2F1,EGR1,EP300,GATA2,GATA3,GTF2B,GTF2F1,GTF3C2,IRF1,KDM5B,MAFF,MAFK,MAX,MAZ,MXI1,MYC,NRF1,PAX5,PHF8,PML,POLR2A,RAD21,RBBP5,RCOR1,REST,SAP30,SIN3AK20,SMC3,STAT3,TAF1,TBL1XR1,TBP,YY1,ZNF263
miR-424~503~542	CCNT2,CEBPB,CHD2,E2F4,E2F6,EGR1,ETS1,EZH2,FOXP2,KDM5B,MAX,MAZ,MXI1,MYC,NR3C1,PHF8,PML,POLR2A,RAD21,RBBP5,REST,SIN3AK20,SMC3,TAF1,TBP,TCF7L2,UBTF,YY1,ZBTB7A,ZNF143,ZNF263
