# Supplementary material for: Precise mapping of the transcription start sites of human microRNAs using DROSHA knockout cells
Source: BMC Genomics. 2016 Nov 11;17:908. doi: 10.1186/s12864-016-3252-7 (PMC5106785; doi:10.1186/s12864-016-3252-7)
Supplement: Additional file 10: — The fold change values (DROSHA knockout / wild-type) of read counts for each exonic/intronic region of host genes of intronic miRNAs. (XLSX 12 kb) [file 12864_2016_3252_MOESM10_ESM.xlsx]

## Sheet: Table
Additional File 10. Fold change (DroKO / WT) of read counts for each exonic/intronic region of miRNA host genes
miRNA	Host Gene	Upstrem intron	Upstream exon	miRNA intron	Downstream exon	Downstream intron
let-7f-2~98	HUWE1	1.69904	1.00305	0.843343	0.925035	1.00539
miR-103a-1	PANK3	1.76064	1.0797	1.47028	1.52799	1.00084
miR-106b~93~25	MCM7	3.04017	1.06997	3.83275	0.839039	1.04925
miR-126	EGFL7	N/A	1.11353	20.7562	0.708512	0.95127
miR-128-1	R3HDM1	1.0462	0.961553	1.41029	N/A	0.866626
miR-151a	PTK2	0.582774	0.998965	0.536417	0.496683	1.06568
miR-15b~16-2	SMC4	1.57583	1.05711	0.654812	1.18524	0.989279
miR-186	ZRANB2	1.34139	1.31664	2.36826	1.01152	1.01738
miR-26a-1	CTDSPL	1.57761	0.846522	0.695357	0.624483	0.964891
miR-26a-2	CTDSP2	4.93878	1.04372	3.86598	N/A	1.06498
miR-30e~30c-1	NFYC	0.78198	0.820344	2.46991	0.772354	0.999395
miR-744	MAP2K4	0.745093	1.02637	0.599254	0.641813	1.07356
