# Supplementary material for: Precise mapping of the transcription start sites of human microRNAs using DROSHA knockout cells
Source: BMC Genomics. 2016 Nov 11;17:908. doi: 10.1186/s12864-016-3252-7 (PMC5106785; doi:10.1186/s12864-016-3252-7)
Supplement: Additional file 12: — The sequences of primers used for RACE experiments. The insets depict primer-binding regions, transcription start sites of pri-miRNAs analyzed from RACE experiments, and transcription termination sites expected from RNA-seq signals. The frequencies of 5′ RACE clones were also included. (XLSX 383 kb) [file 12864_2016_3252_MOESM12_ESM.xlsx]

## Sheet: Table
Additional File 12. The sequences of primers used for RACE experiments
Pri-miRNA	Chr.	Direction	Primer name	Primer sequence	5' end of the primer	Location of primers and genomic structure of pri-miRNA										RACE frequency for the major TSS
miR-200b~200a~429	chr1	+	mir-200b_1st_Rev	GGG TGC AAG GCT CAG GGA GGG	chr1: 1,094,181											5/5
			mir-200b_Nest_Rev	TCG CTG GCA CAG GTC TCT CTG G	chr1: 1,094,146
miR-34a	chr1	-	miR-34a_1st_Rev	CCG ATC TGC GTG GTC ACC GAG	chr1: 9,242,167											5/5
			miR-34a_Nest_Rev	GGT CCT CCT TCC TGC TCG TGC C	chr1: 9,242,241
mir-101-1	chr1	-	mir-101-1_1st_Rev	GCG GGT AGC AGA GTG AGG GAA AG	chr1: 65,531,867											6/6
			mir-101-1_Nest_Rev	CCG ACC TGG ACC AGC ACA AAT TAC	chr1: 65,531,982
miR-181a-1~181b-1	chr1	-	miR-181a-1_1st_Rev	GCA GCA CAC TAG AGC GAT GTT CC	chr1: 198,906,102											5/7
			miR-181a-1_Nest_Rev	CCT GGA ATA TTT TCC TGC CAG CTG	chr1: 198,906,216
miR-135b	chr1	-	miR-135b_1st_Rev	GCG GCC TCC CAC CTG AAC TTT G	chr1: 205,418,802											5/6
			miR-135b_Nest_Rev	GCC ATG GAC TCT AGG CAG AAT GCC	chr1: 205,418,914
miR-29b-2~29c	chr1	-	mir-29b-2_1st_Rev	CGT CAC CAC CCT GGG CCA TG	chr1: 208,041,132											5/7
			mir-29b-2_Nest_Rev	CCG GCC TAA GGC AGC CTA GC	chr1: 208,041,167
miR-10b	chr2	+	miR-10b_1st_Rev	AGC CCA CCT CTG CAG AGA CAA AGG	chr2: 177,001,371											5/5
			miR-10b_Nest_Rev	GCT CTG GGA AAG CAG AAT GCG GG	chr2: 177,001,327
miR-191~425	chr3	-	miR-191_1st_Rev	GCG GGT AGC GAA AGC GAC AAT G	chr3: 49,058,664											5/5
			miR-191_Nest_Rev	GCG TGC CGA GAT GCC CAA ACC	chr3: 49,058,711
miR-183~96~182	chr7	-	miR-183_1st_Rev	CCC ATG AGG TGC TGG GAG AGG G	chr7: 129,418,096											4/4
			miR-183_Nest_Rev	CAG GCC GCC ACC GAC CCA TTA A	chr7: 129,418,143
miR-29b-1~29a	chr7	-	miR-29b-1_1st_Rev	CCC ATC CCT TCT GCT GCC AAG C	chr7: 130,794,557											5/5
			miR-29b-1_Nest_Rev	TTC CTC CGG CTC GGC CTG GTC	chr7: 130,794,586
miR-30d~30b	chr8	-	miR-30d_1st_Rev	CGG CGA GAG CTG GGG ATC GG	chr8: 135,844,402											5/6
			miR-30d_Nest_Rev	GCG TCC GCA CTG AGA AAG CAG	chr8: 135,844,424
miR-31	chr9	-	miR-31_1st_Rev	GCA GCT GTA ATC TTT GCA CAC CA	chr9: 21,591,464											4/6
			miR-31_Nest_Rev	CAG GAT CAC CGA GGC TAT TCT AG	chr9: 21,591,580
let-7a-1~let-7f-1~let-7d	chr9	+	let-7a-1_1st_Rev	TGG CCA AGG ACA TAC AGG TTA CCA C	chr9: 96,929,562											4/6
			let-7a-1_Nest_Rev	TAG CAA GCC TTC TGA GAG GCA CTC	chr9: 96,929,503
miR-181a-2~181b-2	chr9	+	miR-181a-2_1st_Rev	GGG TGA TGG GAG AAA GCA GCA ACG	chr9: 127,420,944											6/9
			miR-181a-2_Nest_Rev	GAG CTG CTG TGG CTA GAG GAC AAC	chr9: 127,420,904
miR-130a	chr11	+	miR-130a_1st_Rev	ACA AGA ACT GGA GTG TGA GCG CAC	chr11: 57,406,645											5/6
			miR-130a_Nest_Rev	ACA ACT TCT GGA GGT GCA GAA CTC	chr11: 57,406,525
miR-100~let-7a-2~125b-1	chr11	-	miR-100_1st_Rev	GGG CCT GTG AGC TGT GCA TGT C	chr11: 122,073,557											5/7
			miR-100_Nest_Rev	GAT GAT ATC AGC TGT GTT TCT CGC	chr11: 122,073,645
miR-200c~141	chr12	+	miR-200c_1st_Rev	CAC CCC TTG TGC AAC GCT CTC AG	chr12: 7,073,058											4/4
			miR-200c_Nest_Rev	AGA GAG TGG GTG CTG GGG AGA	chr12: 7,072,487
let-7i	chr12	+	let-7i_1st_Rev	CCC GTT CAG CTC TAC AGG AGG C	chr12: 62,996,772											5/5
			let-7i_Nest_Rev	CTC GAC GCG TGC GGA CAC AAG	chr12: 62,996,677
miR-15a~16-1	chr13	-	miR-15a_1st_Rev	TTT GCT GGC TGT TGC TGC AGC G	chr13: 50,699,319											5/5
			miR-15a_Nest_Rev	TCC CTT CTA AAA GTG GAG GCT CGG	chr13: 50,699,365
miR-17~18a~19a~20a~19b-1~92a-1	chr13	+	miR-17_1st_Rev	GGA GGA GTA GCC GCC ACC ATC TTC	chr13: 92,000,211											4/4
			miR-17_nest_Rev	CTG CGC TTT ACT ACG ACC GGA GG	chr13: 92,000,145
miR-193b~365a	chr16	+	mir-193b_1st_Rev	CCT GCC TTG GCT GGC GGA AG	chr16: 14,396,443											5/5
			mir-193b_Nest_Rev	CTG CAG CCT CCG CCT CGA TTG	chr16: 14,396,292
miR-22	chr17	-	mir-22_1st_Rev	CCG GAC CCC ACT TTC ACC CTC C	chr17: 1,619,349											4/5
			mir-22_Nest_Rev	CTG GTG CTG GGT GTG GGG GTT G	chr17: 1,619,424
miR-196a-1	chr17	-	miR-196a-1_1st_Rev	CCT CTC GGA ACC ACG CCG TCC	chr17: 46,723,966											5/6
			miR-196a-1_Nest_Rev	CGC GCG TCT TCG TAG ACT GC	chr17: 46,723,989
miR-23a~27a~24-2	chr19	-	miR-23a_1st_Rev	ATT CAA GAA GCC ACT GGG TCT GGG	chr19: 13,952,662											4/4
			miR-23a_Nest_Rev	CAG TTA GGG CTA AGG GCT TTA GGG	chr19: 13,952,726
miR-301b~130b	chr22	+	miR-301b_1st_Rev	AGA GTT CCC TGC TCC AAA GAG GGC	chr22: 22,006,737											5/5
			miR-301b_Nest_Rev	GCC CAG CCC AGC CCA GGA TC	chr22: 22,006,665
let-7a-3~let-7b	chr22	+	let-7a-3_1st_Rev	CAG TGT CTG CTC GTC TGG ACC TC	chr22: 46,481,946											5/5
			let-7a-3_Nest_Rev	CAG GAG GAG TCC TCC TCT CAT CG	chr22: 46,481,910
miR-222~221	chrX	-	miR-222_1st_Rev	CTA CCC TTC CCA ATC AGG AGA GG	chrX: 45,628,673											4/4
			miR-222_Nest_Rev	GGA GGG CAA GTA GAC TAA TTC TGA	chrX: 45,628,792
miR-374a~374b~421	chrX	-	miR-374a_1st_Rev	TTA CCC GAA TGC TGA GCG CCT C	chrX: 73,512,189											5/5
			miR-374a_Nest_Rev	CGC CGC TTC CTC CTT ACC GTT C	chrX: 73,512,245
miR-424~503~542	chrX	-	miR-424_1st_Rev	CGA CGG ACA GCG ACA GAA GCG	chrX: 133,683,447											5/5
			miR-424_Nest_Rev	CTT GGG AGA CGG CGA GGT TGC	chrX: 133,683,478
